# Supplementary material for: Automated approach for quality assessment of RDF resources
Source: BMC Med Inform Decis Mak. 2023 May 10;23(Suppl 1):90. doi: 10.1186/s12911-023-02182-8 (PMC10170671; doi:10.1186/s12911-023-02182-8)
Supplement: Supplementary file 3 — Additional file 3. Pseudocode. Additional file 3 contains the pseudocode for the tool that implemented quality assessment in this study. [file 12911_2023_2182_MOESM3_ESM.txt]

Algorithm Foundational quality assessment pseudocode.
Input: p: path where an RDF resource is stored
Output: Lists of errors that are identified by metrics

Methods:
  parse p to yield a set of triples (i.e., an RDF graph) as g

  apply the following function to get a list of unique URIs (u) as:
  function GetUniqueURIs(g) {
    u = an empty list
    for subject, predicate, object in triples of g do
        if subject is a URI then
          add subject to u
        end if
        if predicate is a URI then
          add predicate to u
        end if
        if object is a URI then
          add object to u
        end if
    end for
    set each URI in u unique
    return u
  }
  u = GetUniqueURIs(g)

  apply the following function to get lists of non-resolvable (u_nonresolv) and resolvable URIs (u_resolv)
  function GetURIResolvability (u) {
    u_nonresolv = an empty list
    for each URI in u do
        get status code of the URI as sc
        if sc starts with "4" or "5" then
          add the URI to u_nonresolv
        end if
    end for
    return u_nonresolv
  }
  u_nonresolv = GetURIResolvability(u)
  u_resolv = u - u_nonresolv

  apply the following function to get lists of non-parsable (u_nonpars) and parsable URIs (u_parse)
  function GetURIParsability (u_resolv) {
    compose a list of RDF content-type
    CT4RDF = ["text/turtle", "application/rdf+xml", "application/ld+json", "text/n3", "application/x-turtle"]
    u_nonpars = an empty list
    for each URI in u_resolv do
        get content type of the URI as ct
        if ct is in CT4RDF then
          parse the URI to yield a set of triples (i.e., an RDF graph) as g1
          if g1 is empty then
            add the URI to u_nonpars
          end if
        end if
    end for
    return u_nonpars
  }
  u_nonpars = GetURIParsability(u_resolv)
  u_parse = u_resolv - u_nonpars

  apply the following function to get lists of non-defined (u_nondef) defined URIs (u_defined)
  function IdentifyURIDefinition(u_parse) {
    u_nondef = an empty list
    for each URI in u_parse do
      parse the URI to yield a set of triples (i.e., an RDF graph) as g1
      subset triples in g1 with the URI as the subject to g2
      if g2 is empty then
          add the URI to u_nondef
      end if
    end for
    return u_nondef
  }
  u_nondef = IdentifyURIDefinition(u_parse)
  u_defined = u_parse - u_nondef

  apply the following function to get lists of classes (u_class) and properties (u_prop)
  function ClassifyURIs(u_defined) {
    u_class = an empty list
    u_prop = an empty list
    for each URI in u_parse do
      parse the URI to yield a set of triples (i.e., an RDF graph) as g1
      subset g1 with the URI as the subject & rdf:type as the predicate to g2
      if the object in g2 is any type of property then
          add the URI to u_prop
      else if the object in g2 is any type of class then
          add the URI to u_class
      end if
    end for
    return u_class, u_prop
  }
  u_class, u_prop = ClassifyURIs(u_defined)

  apply the following function to identify deprecated classes (u_dep_class) and deprecated properties (u_dep_prop)
  function AssessDeprecation(u_defined) {
    u_dep = an empty list
    u_nondep = an empty list
    for each URI in u_defined do
      parse the URI to yield a set of triples (i.e., an RDF graph) as g1
      examine if the following triple exists in g1:
        Subject: the URI
        Predicate: owl:deprecated
        Object: 'True'
      if the triple exists then
        add the URI to u_dep
      end if
    end for
    return u_dep
  }
  u_dep_class = AssessDeprecation(u_class)
  u_nondep_class = u_class - u_dep_class

  u_dep_prop = AssessDeprecation(u_prop)
  u_nondep_prop = u_prop - u_dep_prop

  apply the following function to identify misplaced classes (u_mis_class)
  function IdentifyMisplacedClasses(u_nondep_class) {
    u_mis_class = an empty list
    for each class URI in u_nondep_class do
      subset triples in g with the class URI as the predicate to g_sub
      if g_sub is not empty then
        add the URI to u_mis_class
      end if
    end for
    return u_mis_class
  }
  u_mis_class = IdentifyMisplacedClasses(u_nondep_class)

  apply the following function to identify misplaced properties (u_misp_prop)
  function IdentifyMisplacedProperties(u_nondep_prop) {
    u_misp_prop = an empty list
    for each property URI in u_nondep_prop do
      subset triples in g with the predicate as rdf:type & the URI as the object to g_sub
      if g_sub is not empty then
        add the URI to u_misp_prop
      end if
    end for
    return u_misp_prop
  }
  u_misp_prop = IdentifyMisplacedProperties(u_nondep_prop)
  u_ok_prop = u_nondep_prop - u_misp_prop

  apply the following function to identify misused properties (u_misuse_prop)
  function IdentifyMisusedProperties(u_ok_prop) {
    u_misuse_prop = an empty list
    for each property URI in u_ok_prop do
      subset g as g_sub by following condition
        subject: anything
        predicate: the property URI
        object: anything

      for s, p, o in g_sub:
        if the URI is a type of owl:datatypeProperty then
          if o is also a resource then
              add the URI to u_misuse_prop
          end if
        end if

        if the URI is a type of owl:objectProperty then
          if o is also a literal then
              add the URI to u_misuse_prop
          end if
        end if
      end for
    end for
    return u_misuse_prop
  }
  u_misuse_prop = IdentifyMisusedProperties(u_ok_prop)

  End

Here are the list of all errors:
  non-resolvable URIs(u_nonresolv)
  non-parsable URIs(u_nonpars)
  non-defined URIs (u_nondef)
  deprecated classes (u_dep_class)
  deprecated properties (u_dep_prop)
  misplaced classes (u_mis_class)
  misplaced properties (u_misp_prop)
  misused properties (u_misuse_prop)
